# Supplementary material for: How chrysanthemum (Chrysanthemum × grandiflorum) ‘Palisade White’ deals with long-term salt stress
Source: AoB Plants. 2022 Apr 2;14(3):plac015. doi: 10.1093/aobpla/plac015 (PMC9089830; doi:10.1093/aobpla/plac015)
Supplement: plac015_suppl_Supplementary_Table_S1 [file plac015_suppl_supplementary_table_s1.xlsx]

## Sheet: Data
Table S1. Data of all measured traits from leaves inm experiment 1 (B-F) and 2 (G-K)
Treatment NaCl (g dm-3)	Leaves number	Leaf area	Plant height	Fresh matter	Stem growth	Leaves number	Leaf area	Plant height	Fresh matter	Stem growth								Chl	MI
0	36	127.571	100	275	0.886792	32	154.238	89	280	0.807692
0	33	133.707	97	286	0.858491	31	180.181	88	273	0.817308
0	29	138.676	90	243	0.801887	30	175.921	90	241	0.807692
0	31	107.649	95	265	0.834906	28	141.189	83	258	0.759615
0	34	132.897	93.5	310	0.820755	28	225.36	82	206	0.740385
0	33	104.385	101	309	0.891509	25	211.699	82.5	242	0.754808
0	34	98.935	100.5	299	0.891509	27	176.258	76.5	206	0.706731
0	29	127.571	96.5	275	0.853774	29	138.75	79	289	0.721154
0	30	133.707	90	283	0.792453	31	132.238	82.5	295	0.759615
0	32	138.676	96.5	265	0.84434	27	140.181	93	233	0.865385
0	31	107.649	96.5	305	0.853774	28	165.921	81	300	0.735577
0	30	132.897	93	262	0.820755	31	161.189	88.5	270	0.8125
0	29	104.385	103	261	0.924528	30	225.36	79	262	0.721154
0	30	98.935	88	281	0.783019	32	211.699	90	280	0.831731
0	32	127.571	98	291	0.867925	27	176.258	95	258	0.884615
0	31	131.707	102.5	283	0.915094	29	188.75	89	259	0.826923
0	31	136.676	92	281	0.831731	30	211.699	97	259	0.809038
0	31	107.649	97	282	0.851367	29	176.258	89	260	0.711286
0	32	132.897	98	279	0.851367	29	200.23	89	260	0.71029
0	31	104.385	98	283	0.851367	28	181.189	87	253	0.71129
0.44	32	107.393	90	290	0.787736	26	178.61	85.5	277	0.793269
0.44	28	112.012	87.5	279	0.773585	28	137.668	80	299	0.730769
0.44	31	107.051	99.5	286	0.882075	27	189.281	82	237	0.75
0.44	28	92.376	89.5	252	0.792453	25	137.737	69	192	0.629808
0.44	24	124.447	79	250	0.683962	28	148.328	76.5	244	0.706731
0.44	28	99.173	82	259	0.716981	26	151.969	81	256	0.740385
0.44	28	104.617	95.5	276	0.820755	25	112.298	85.5	219	0.783654
0.44	34	127.136	90.5	314	0.787736	25	178.61	81	233	0.745192
0.44	30	117.393	88	279	0.754717	27	137.668	85	216	0.788462
0.44	28	122.012	93	255	0.806604	30	189.281	82	258	0.759615
0.44	29	107.051	95	260	0.830189	25	137.737	85.5	268	0.783654
0.44	32	92.376	102	288	0.900943	25	128.328	76	214	0.697115
0.44	32	124.447	102	272	0.910377	27	111.969	78.5	230	0.716346
0.44	31	99.173	101	299	0.886792	26	112.298	83	223	0.759615
0.44	32	108.617	99	301	0.877358	25	178.61	82.5	210	0.759615
0.44	29	126.136	88	277	0.773585	26	137.668	82.5	238	0.764423
0.44	30	124.447	85	277	0.778846	27	189.281	77.5	234	0.711538
0.44	29	99.173	96	278	0.809688	26	137.737	81	236	0.742364
0.44	30	104.617	95	277	0.809688	26	158.328	83	232	0.742364
0.44	28	117.136	95	277	0.809688	27	151.969	83	236	0.742364
0.96	28	91.339	88	253	0.747706	29	126.519	61	257	0.548077
0.96	24	98.55	72	216	0.610092	23	172.749	79.5	168	0.730769
0.96	26	114.809	82.5	270	0.701835	20	143.542	75	224	0.6875
0.96	28	100.244	86	235	0.733945	26	129.011	73	225	0.663462
0.96	27	92.89	84	257	0.711009	27	165.525	75	229	0.6875
0.96	24	110.745	97	273	0.821101	25	94.45	69.5	221	0.639423
0.96	28	118.534	80	275	0.678899	24	165.732	75	169	0.692308
0.96	26	99.446	96	250	0.821101	25	126.519	73	192	0.673077
0.96	29	91.339	104	272	0.899083	24	172.749	79.5	213	0.730769
0.96	31	98.55	97	276	0.844037	23	165.542	76	169	0.692308
0.96	22	114.809	68	217	0.573394	23	129.011	81	180	0.745192
0.96	27	102.244	98	276	0.848624	24	145.525	73.5	202	0.677885
0.96	24	72.89	80	223	0.683486	25	94.45	75	226	0.6875
0.96	25	110.745	85.5	242	0.733945	27	125.732	72.5	192	0.663462
0.96	27	118.534	92	279	0.793578	25	176.519	63	190	0.576923
0.96	26	99.446	89.5	254	0.770642	24	172.749	78	200	0.721154
0.96	25	114.809	81.5	254	0.754808	24	143.542	83.5	190	0.774038
0.96	27	100.244	89	258	0.748664	25	149.011	77	201	0.681844
0.96	26	92.89	90	260	0.748664	23	145.525	77	193	0.681844
0.96	27	110.745	90	258	0.748664	24	125.732	77	183	0.681844
1.47	26	97.639	83.5	138	0.706422	28	108.063	65	223	0.586538
1.47	24	94.386	85.5	200	0.729358	22	146.215	70.5	176	0.649038
1.47	28	110.274	85	220	0.733945	25	119.082	67.5	123	0.610577
1.47	24	98.827	83.5	209	0.715596	26	136.564	69.5	169	0.634615
1.47	28	109.045	88	214	0.756881	26	133.265	69	142	0.625
1.47	25	107.257	87.5	218	0.752294	24	107.942	75	144	0.692308
1.47	26	99.36	87.5	207	0.747706	25	92.13	72	128	0.653846
1.47	25	97.639	92	229	0.788991	23	116.076	58	128	0.519231
1.47	28	94.386	82.5	231	0.711009	24	115.063	68.5	167	0.629808
1.47	28	100.274	86	225	0.738532	25	116.215	67.5	190	0.605769
1.47	25	98.827	86	220	0.733945	24	119.082	72	209	0.658654
1.47	27	109.045	91.5	247	0.793578	25	136.564	68.5	202	0.629808
1.47	25	107.257	90	216	0.770642	26	133.265	75.5	181	0.697115
1.47	26	99.36	84.5	212	0.720183	24	138.063	81	162	0.745192
1.47	26	97.639	87	204	0.747706	25	136.215	79.5	160	0.735577
1.47	27	94.386	85.5	213	0.733945	25	119.082	70	160	0.644231
1.47	26	98.827	66	215	0.605769	24	138.564	78	150	0.711538
1.47	25	106.045	93	218	0.7345	22	133.265	69	150	0.640056
1.47	27	106.257	91	214	0.7345	24	91.13	68	160	0.640056
1.47	26	99.36	96	216	0.7345	23	116.076	70	140	0.640056
1.98	26	99.369	91	169	0.770642	26	104.921	77	210	0.711538
1.98	25	74.326	84.5	181	0.720183	25	111.549	68.5	195	0.629808
1.98	24	87.825	86	177	0.72844	22	120.495	60	149	0.543269
1.98	28	86.765	86	180	0.743119	25	96.871	72.5	175	0.663462
1.98	27	90.102	84	233	0.733945	22	107.298	62	199	0.5625
1.98	23	87.451	80	169	0.688073	21	93.094	63	156	0.576923
1.98	25	97.015	80	179	0.688073	25	89.372	62	157	0.567308
1.98	25	81.571	76.5	180	0.651376	22	85.32	68	187	0.625
1.98	24	99.369	80	209	0.678899	25	141.549	78	170	0.711538
1.98	21	74.326	76	186	0.646789	24	125.495	67	171	0.610577
1.98	26	87.825	83.5	199	0.706422	23	96.871	70	155	0.644231
1.98	24	96.765	82.5	198	0.706422	24	107.298	64	143	0.586538
1.98	26	100.102	84.5	203	0.711009	23	93.094	62	162	0.557692
1.98	24	87.451	80	176	0.678899	18	100.372	60	170	0.548077
1.98	25	97.015	84.5	186	0.729358	24	85.32	66	150	0.605769
1.98	25	81.971	85.5	193	0.733945	23	112.298	68.5	162	0.629808
1.98	25	100.902	65	195	0.596154	23	103.094	70	169	0.639423
1.98	25	87.451	89	195	0.790691	24	109.372	65	161	0.612557
1.98	24	97.515	89	195	0.700691	22	99.32	65	165	0.612557
1.98	25	81.971	89	193	0.700691	21	115.495	66	170	0.612557
2.48	25	91.132	77	176	0.637168	25	84.417	61.5	152	0.552885
2.48	23	99.895	73	206	0.597345	18	98.884	64.5	112	0.586538
2.48	22	80.36	78	153	0.650442	24	93.875	66	114	0.605769
2.48	25	90.483	77	214	0.637168	19	94.045	72	115	0.661269
2.48	25	80.653	87.5	173	0.721239	18	88.575	60	120	0.531462
2.48	20	69.482	79.5	153	0.659292	21	68.67	59	108	0.533654
2.48	23	52.088	83	200	0.690265	19	100.878	69.5	116	0.639423
2.48	22	81.132	79.5	206	0.668142	18	52.56	60	144	0.543269
2.48	19	99.895	78	188	0.637168	18	80.417	58	138	0.524038
2.48	23	80.36	80.5	183	0.663717	25	98.884	67	119	0.610577
2.48	19	90.483	79	184	0.646018	18	93.875	63	138	0.576923
2.48	22	80.653	87	169	0.712389	25	92.045	63.5	134	0.572115
2.48	22	69.482	81.5	184	0.676991	17	82.575	64	142	0.581538
2.48	24	52.088	81.5	246	0.668142	20	62.67	62	124	0.5625
2.48	24	91.132	79.5	209	0.650442	20	104.878	66.5	112	0.600962
2.48	22	89.895	83.5	185	0.69469	19	84.417	64	120	0.581731
2.48	22	80.36	63	185	0.567308	19	98.884	60	120	0.551885
2.48	23	86.483	87	183	0.657525	20	93.875	64	124	0.57062
2.48	25	80.653	87	188	0.657525	18	94.045	63	124	0.57062
2.48	23	69.482	84	185	0.657525	19	101.878	63	122	0.57062
2.99	14	60.959	57.5	107	0.456522	17	89.408	59	117	0.519231
2.99	18	52.5	63	128	0.504348	17	93.472	58	134	0.528846
2.99	15	52.209	65	122	0.517391	21	103.777	56	105	0.5
2.99	18	73.532	68	120	0.552174	18	69.648	53	114	0.475062
2.99	18	69.129	65.5	112	0.517391	15	90.979	58.5	111	0.514423
2.99	16	61.224	61	102	0.478261	15	66.819	61	131	0.548077
2.99	23	80.054	74	150	0.582609	18	69.383	58.5	102	0.524038
2.99	16	66.994	61	108	0.486957	20	89.408	61.5	113	0.557692
2.99	16	58.959	59.5	105	0.469565	18	93.472	55	125	0.5
2.99	14	62.5	58	114	0.456522	15	101.777	50	119	0.442308
2.99	17	52.209	60	117	0.478261	18	67.648	56.5	124	0.509615
2.99	17	73.532	61.5	151	0.491304	14	92.979	57	134	0.509615
2.99	18	65.129	59.5	125	0.473913	19	86.819	57.5	84	0.510231
2.99	18	64.224	61.5	129	0.486957	14	73.383	59	104	0.510231
2.99	15	72.054	52	90	0.404348	17	79.408	50	115	0.442308
2.99	16	69.994	59.5	118	0.46087	17	99.472	59	115	0.524038
2.99	15	57.129	58	119	0.504808	16	103.777	55.5	114	0.495192
2.99	19	62.224	63	118	0.489541	18	87.648	58	115	0.500636
2.99	16	75.054	63	118	0.489541	17	98.979	56	116	0.500636
2.99	19	62.994	63	119	0.489541	18	76.383	56	116	0.500636
