# Supplementary material for: How chrysanthemum (Chrysanthemum × grandiflorum) ‘Palisade White’ deals with long-term salt stress
Source: AoB Plants. 2022 Apr 2;14(3):plac015. doi: 10.1093/aobpla/plac015 (PMC9089830; doi:10.1093/aobpla/plac015)
Supplement: plac015_suppl_Supplementary_Table_S2 [file plac015_suppl_supplementary_table_s2.xlsx]

## Sheet: Data
Table S2. Data of all measured physiological and biochemical traits in experiment 1
Treatment NaCl (g dm-3)	RWC	N	P	K	Na	Cl	K/Na	Proline	Chl	MI
0	93.46	41.6	14	3.373	0.062	0.5	54.4032	0.6362	19.2703
0	88.96	41.9	14.4	3.34	0.065	0.61	51.3846	0.3586	23.4522
0	90.25	42.3	14	3.76	0.055	0.62	68.3636	0.3123	32.7626
0	93.01							0.6003	35.0027
0	90.45							0.6316	33.1165
0
0.44	90.24	42.3	11	3.429	0.093	1.88	36.871	3.1488	36.7363	1.24
0.44	91.43	43	10.5	3.577	0.079	2.06	45.2785	3.4103	28.0596	1.45
0.44	92.76	41.9	11.8	3.551	0.103	1.93	34.4757	3.2946	30.724	2.1
0.44	89.95							2.8686	36.6678	1.13
0.44	88.14							4.5356	31.9737	1.34
0.44
0.96	90.05	43.3	10.6	3.689	0.088	2.27	41.9205	5.991	46.6281	2.23
0.96	89.69	43	11.6	3.734	0.076	2.12	49.1316	5.8583	37.276	2.74
0.96	88.46	43.1	12.6	3.727	0.078	2.22	47.7821	4.4575	34.3719	2.25
0.96	88.43							5.3215	38.0911	2.074
0.96	87.85							5.2414	38.5459	1.9
0.96
1.47	89.92	43.8	11.2	3.882	0.104	2.23	37.3269	6.1198	42.9559	3.6
1.47	87.83	43.9	11.5	3.875	0.097	2.31	39.9485	9.9935	31.3824	3.46
1.47	88.38	43.2	12.2	3.785	0.131	2.1	28.8931	6.7637	38.9107	2.44
1.47	86.45							6.2215	36.6154	3.8
1.47	90.01							7.2746	35.4218	2.58
1.47
1.98	89.45	43.8	10.5	3.931	0.167	2.12	23.5389	12.4551	28.0378	6.66
1.98	85.75	53.5	11	3.753	0.188	2.37	19.9628	11.9892	34.5837	5.18
1.98	87.71	43.9	11.5	3.84	0.162	2.44	23.7037	8.4551	28.5255	5.248
1.98	88.55							13.6892	36.374	5.48
1.98	86.78							12.7721	27.565	5.54
1.98
2.48	89.38	44.3	11.3	4.007	0.156	2.39	25.6859	16.2541	32.5719	10.55
2.48	87.11	43.5	9.9	4.06	0.276	2.56	14.7101	16.6455	29.5184	5.15
2.48	86.41	43.9	11	3.748	0.262	2.44	14.3053	14.3252	31.4915	9.34
2.48	88.79							17.2882	31.7212	8.814
2.48	88.21							16.8525	32.4223	5.11
2.48
2.99	81.08	44	10.9	3.996	0.328	2.75	12.1829	39.6064	52.5747	11.39
2.99	84.31	45.2	9.7	3.95	0.299	2.98	13.2107	26.1278	28.892	11.23
2.99	79.65	43.3	11.2	3.925	0.322	2.84	12.1894	25.8789	46.3044	12.32
2.99	83.53							23.5288	46.9715	13.56
2.99	81.7							26.3766	43.4617	8.27
