# Supplementary material for: How chrysanthemum (Chrysanthemum × grandiflorum) ‘Palisade White’ deals with long-term salt stress
Source: AoB Plants. 2022 Apr 2;14(3):plac015. doi: 10.1093/aobpla/plac015 (PMC9089830; doi:10.1093/aobpla/plac015)
Supplement: plac015_suppl_Supplementary_Table_S2a [file plac015_suppl_supplementary_table_s2a.xlsx]

## Sheet: Data
Table S2a. Data of all measured physiological and biochemical traits in experiment 2
Treatment NaCl (g dm-3)	RWC	N	P	K	Na	Cl	K/Na	Proline	Chl	MI
0	95.73	41.6	12.2	3.52	0.09	0.52	39.1111	1.0304	25.0793
0	94.91	40.5	12.5	3.48	0.075	0.49	46.4	0.6634	25.401
0	95.73	41.2	14.5	3.49	0.065	0.55	53.6923	0.539	27.5093
0	94.05							0.9773	26.0426
0	95.11							0.9773	26.0078
0
0.44	92.63	41.8	13	3.61	0.115	1.94	31.3913	1.669	29.6804	1.99
0.44	92.35	41.5	11.5	3.66	0.125	1.85	29.28	2.5039	28.2603	2.14
0.44	92.72	41.7	12	3.55	0.115	1.93	30.8696	2.0619	29.0845	1.59
0.44	89.33							1.7784	31.6973	1.64
0.44	91.76							1.7784	29.6804	1.59
0.44
0.96	90.93	41.9	11.5	3.65	0.126	1.94	28.9683	3.2236	33.378	1.85
0.96	92.01	40.9	10.9	3.75	0.131	2.23	28.626	2.8911	28.7023	2.51
0.96	86.98	42.3	12.5	3.66	0.13	2.22	28.1538	4.9802	30.0333	1.2
0.96	91.42							4.9801	33.4655	1.84
0.96	90.33							4.0188	31.3946	1.85
0.96
1.47	91.14	43	12.4	3.66	0.133	2.21	27.5188	4.3763	42.8264	3.39
1.47	87.65	42.3	11	3.72	0.13	2.19	28.6154	5.1579	29.2205	4.02
1.47	91.97	41.2	11.5	3.69	0.136	2.1	27.1324	5.88676	31.8685	3
1.47	90.98							9.7773	25.6397	3.24
1.47	90.44							6.2996	32.3885	2.663
1.47
1.98	87.22	42.3	10.8	3.65	0.145	2.22	25.1724	6.6497	31.6991	5.5
1.98	90.24	42	10.3	3.66	0.127	2.29	28.8189	7.4009	34.2813	5.5
1.98	85.73	42.5	12	3.77	0.145	2.44	26	5.0979	32.9057	4.054
1.98	86.83							4.7682	33.1109	6.49
1.98	87.51							6.1042	32.9991	5.386
1.98
2.48	86.46	43.3	11.3	3.85	0.295	2.32	13.0508	11.68	32.9827	6.27
2.48	88.33	42.3	10.7	3.86	0.289	2.56	13.3564	16.5663	35.7731	7.74
2.48	82.2	42.8	10.2	3.84	0.305	2.44	12.5902	15.6784	33.9307	6.75
2.48	85.68							11.68	30.1793	7.71
2.48	85.67							13.9011	33.2166	7.118
2.48
2.99	86.17	43.5	10	3.86	0.455	2.45	8.48352	23.8162	33.8817	10.6
2.99	85.65	42.6	10.8	3.95	0.335	2.48	11.791	22.7013	46.6076	11.11
2.99	83.42	42.8	10.3	3.95	0.67	2.68	5.89552	20.4205	34.3784	10.41
2.99	83.88							23.8281	39.4629	12.57
2.99	84.78							20.4205	38.5824	11.173
