# Supplementary material for: How chrysanthemum (Chrysanthemum × grandiflorum) ‘Palisade White’ deals with long-term salt stress
Source: AoB Plants. 2022 Apr 2;14(3):plac015. doi: 10.1093/aobpla/plac015 (PMC9089830; doi:10.1093/aobpla/plac015)
Supplement: plac015_suppl_Supplementary_Table_S3 [file plac015_suppl_supplementary_table_s3.xlsx]

## Sheet: Data
Table S3. Data of gas exchange parameters in experiment 2
Treatment NaCl (g dm-3)	PN	E	gs	Ci
0	19.5	1.74	103.57	196.38
0	19.79	1.76	103.53	191.2
0	20.37	1.79	106.06	188.15
0	17.26	1.6	90.8	194.2
0	17.7	1.62	89.4	183.57
0	17.95	1.61	90.1	188.88
0	17.32	1.6	96.28	207.77
0	17.6	1.61	93.31	194.6
0	18.56	1.63	92.55	201.18
0.44	13.34	1.01	77.83	189.6
0.44	13.8	1.02	78.09	188.65
0.44	13.9	1.02	77.05	188.55
0.44	14.4	1.2	75.56	184.95
0.44	14.82	1.22	75.37	185.25
0.44	14.39	1.22	76.47	180.15
0.44	13.52	1.2	75.09	181.27
0.44	13.74	1.21	74.84	186.17
0.44	13.75	1.19	73.69	181.53
0.96	14.1	1.02	55.92	158.93
0.96	14.78	1.06	58.77	159.05
0.96	14.34	1.05	58.41	158.35
0.96	12.21	0.9	51.4	156.8
0.96	12.42	0.98	53.94	158.37
0.96	12.31	0.99	53.21	155.37
0.96	13.6	1.08	51.29	169.77
0.96	13.14	1.12	58.75	169.67
0.96	13.66	1.15	59.92	163.8
1.47	12.53	0.86	47.37	164.23
1.47	12.87	0.85	46.42	172.73
1.47	13.12	0.86	47.41	171.47
1.47	12.32	1.01	48.53	172.07
1.47	12.36	1.02	50.82	165.8
1.47	12.49	1.04	50.99	161.4
1.47	11.25	0.91	45.72	165.8
1.47	12.33	0.9	46.53	162.5
1.47	12.86	0.89	45.25	172.6
1.98	11.87	1.08	59.16	157.3
1.98	11.85	1.13	61.43	169
1.98	11.2	1.11	59.7	150.37
1.98	11.39	1.06	55.26	173
1.98	11.32	1.05	54.67	170.3
1.98	11.65	1.04	54.15	156.63
1.98	11.47	1.07	58.73	163.8
1.98	11.87	1.03	57	167.3
1.98	11.49	1.03	57.52	164.7
2.48	10.42	0.98	52	159.35
2.48	10.23	0.98	53.36	145
2.48	10.53	0.98	53.01	154.45
2.48	10.4	0.98	53.07	158.8
2.48	10.57	0.9	47.09	153.85
2.48	10.68	0.91	46.67	146.9
2.48	10.02	0.89	45.73	156.8
2.48	10.58	0.96	49.84	143.67
2.48	10.93	0.93	48.17	149.6
2.99	9.77	0.77	43.9	190.93
2.99	9.39	0.79	44.06	195.53
2.99	9.79	0.81	44.72	195.5
2.99	8.16	0.96	44.01	209.17
2.99	8.38	0.89	46.9	205.2
2.99	8.2	0.88	46.77	200
2.99	8.48	0.88	45.34	213.4
2.99	8.98	0.98	43.2	199.83
2.99	9.46	1	42.96	194.3
